# Supplementary material for: Structural Alternation in Heat Shock Proteins of Activated Macrophages
Source: Cells. 2021 Dec 11;10(12):3507. doi: 10.3390/cells10123507 (PMC8700196; doi:10.3390/cells10123507)
Supplement: Supplementary file 1 [file cells-10-03507-s001.zip]

Archive with 3 entries (3 files):
- Figures S1-S8.pdf
- Supplementary table S1.xlsx
- Supplementary table S2-S5.xlsx
